# Supplementary material for: Correlation Between Body Mass Index and Immunotherapy Response in Advanced NSCLC
Source: Cancers (Basel). 2025 Mar 29;17(7):1149. doi: 10.3390/cancers17071149 (PMC11988004; doi:10.3390/cancers17071149)
Supplement: Supplementary file 1 [file cancers-17-01149-s001.zip]

Archive with 1 entries (1 files):
- cancers-3527849-supplementary.pdf
